# Supplementary material for: Exogenous Calcium Enhances Castor Tolerance to Saline–Alkaline Stress by Regulating Antioxidant Enzyme Activity and Activating Ca2+ and ROS Signaling Crosstalk
Source: Int J Mol Sci. 2024 Nov 26;25(23):12717. doi: 10.3390/ijms252312717 (PMC11641542; doi:10.3390/ijms252312717)
Supplement: Supplementary file 1 [file ijms-25-12717-s001.zip › Supplementary Table S1.xlsx]

## Sheet: Sheet1
Supplementary Table S1. The statistical results of transcriptome sequencing reads
Sample	Raw Data		Valid Data		Valid Ratio(reads)	Q20%	Q30%	GC content%
	Read	Base	Read	Base
CK1	41828674	6.27G	33078950	4.96G	79.08	99.27	95.63	43
CK2	51277888	7.69G	40655774	6.10G	79.29	99.29	95.8	43
CK3	42912894	6.44G	33885312	5.08G	78.96	99.27	95.68	43
SA1	37899606	5.68G	29888734	4.48G	78.86	99.27	95.67	44
SA2	45931760	6.89G	36285762	5.44G	79	99.28	95.64	44
SA3	39642002	5.95G	31434826	4.72G	79.3	99.27	95.65	44
SA_Ca1	40302858	6.05G	34232554	5.13G	84.94	99.44	96.12	43
SA_Ca2	42316308	6.35G	35628860	5.34G	84.2	99.45	96.11	43
SA_Ca3	38759460	5.81G	32771710	4.92G	84.55	99.45	96.13	43
