# Supplementary material for: Exogenous Calcium Enhances Castor Tolerance to Saline–Alkaline Stress by Regulating Antioxidant Enzyme Activity and Activating Ca2+ and ROS Signaling Crosstalk
Source: Int J Mol Sci. 2024 Nov 26;25(23):12717. doi: 10.3390/ijms252312717 (PMC11641542; doi:10.3390/ijms252312717)
Supplement: Supplementary file 1 [file ijms-25-12717-s001.zip › Supplementary Table S2.xlsx]

## Sheet: Sheet1
Supplementary Table S2. KEGG analysis of DEGs
KEGG_A_class	KEGG_B_class	Pathway	out (2332)	All (6524)	Pathway ID	Genes	K_IDs	Pvalue	Qvalue
Metabolism	Global and overview maps	Metabolic pathways	1239	3035	ko01100	LOC107260732;LOC107260759;LOC107260760;LOC107260834;LOC107260939;LOC107260949;LOC107261130;LOC107261154;LOC107261240;LOC107261366;LOC107261500;LOC107261969;LOC107262006;LOC107262039;LOC107262217;LOC107262264;LOC107262456;LOC107262657;LOC107262690;LOC112533689;LOC112533692;LOC112534094;LOC112534653;LOC112534675;LOC112535162;LOC112535255;LOC112535316;LOC112535318;LOC112535336;LOC112536198;LOC112536…	K09753+K01051+K10532+K11001+K00430+K02109+K00430+K00430+K03781+K08081+K00679+K02433+K00052+K09658+K01213+K01455+K03850+K03860+K11752+K00799+K00818+K13065+K14455+K13258+K13065+K01193+K00511+K00511+K09753+K15920+K11752+K01728+K13065+K00430+K11420+K01738+K02113+K00029+K17744+K00799+K00891+K00131+K05278+K12447+K01051+K16055+K19355+K01426+K13065+K00036+K01183+K19892+K09832+K00688+K01728+K01057+K00499+…	8.92644e-16	1.2497e-13
Metabolism	Global and overview maps	Biosynthesis of secondary metabolites	690	1692	ko01110	LOC107260732;LOC107260838;LOC107260939;LOC107261130;LOC107261154;LOC107261240;LOC107261366;LOC107262006;LOC107262690;LOC112533692;LOC112534094;LOC112534653;LOC112534675;LOC112535162;LOC112535255;LOC112535316;LOC112535318;LOC112535336;LOC112536303;LOC112536876;LOC112537088;LOC125368679;LOC125369148;LOC125369243;LOC125369464;LOC125370020;LOC125370064;LOC125370106;LOC125370161;LOC125370356;LOC125370…	K09753+K06892+K00430+K00430+K00430+K03781+K08081+K00052+K11752+K00818+K13065+K14455+K13258+K13065+K01193+K00511+K00511+K09753+K11752+K13065+K00430+K01738+K09843+K15777+K17744+K00891+K05278+K12447+K16055+K13544+K13065+K00036+K09832+K00688+K01057+K00966+K09841+K01114+K03781+K01835+K00794+K00850+K13508+K01214+K12501+K00688+K15919+K15919+K05282+K01188+K00279+K07748+K00026+K05356+K00430+K01580+K00031+…	3.44924e-07	2.41447e-05
Metabolism	Carbohydrate metabolism	Amino sugar and nucleotide sugar metabolism	82	160	ko00520	LOC112536198;LOC125370106;LOC125370933;LOC8258124;LOC8258327;LOC8258342;LOC8258481;LOC8258787;LOC8258807;LOC8260877;LOC8261709;LOC8262349;LOC8262833;LOC8263038;LOC8263043;LOC8263314;LOC8263447;LOC8263553;LOC8263899;LOC8264611;LOC8264697;LOC8264954;LOC8265053;LOC8265060;LOC8265388;LOC8265447;LOC8265476;LOC8265868;LOC8266991;LOC8267187;LOC8267360;LOC8267823;LOC8268392;LOC8268574;LOC8268744;LOC82690…	K15920+K12447+K01183+K00966+K01835+K01711+K13648+K20547+K00847+K01810+K00847+K00847+K01183+K15920+K15920+K02377+K12373+K13648+K13648+K13379+K00847+K00847+K13648+K13379+K12451+K01784+K00770+K20547+K12449+K01836+K15920+K16190+K01810+K00326+K20547+K12450+K10046+K15920+K15920+K12448+K00975+K12373+K15920+K00847+K01183+K00844+K13379+K01183+K13648+K01835+K16190+K00972+K00966+K01183+K15920+K08678+K00963+…	3.46816e-05	0.00161847
Metabolism	Carbohydrate metabolism	Pyruvate metabolism	57	105	ko00620	LOC125369441;LOC8258537;LOC8258689;LOC8258791;LOC8259206;LOC8259241;LOC8259928;LOC8260411;LOC8260756;LOC8261516;LOC8261849;LOC8262224;LOC8262738;LOC8263032;LOC8263423;LOC8263597;LOC8265173;LOC8265466;LOC8266672;LOC8267871;LOC8268296;LOC8268320;LOC8268911;LOC8268912;LOC8269690;LOC8271181;LOC8273441;LOC8274267;LOC8275219;LOC8275944;LOC8276130;LOC8276633;LOC8276935;LOC8276936;LOC8277060;LOC8277775;L…	K00029+K00028+K00026+K00382+K00026+K01595+K01595+K00873+K00873+K01006+K01962+K00001+K00627+K11262+K00026+K00873+K00161+K01679+K00028+K00121+K00029+K01759+K00873+K00873+K00627+K01759+K01962+K02160+K01759+K00026+K00121+K01069+K00016+K00016+K00873+K00128+K18857+K18881+K18881+K01595+K00025+K00025+K00873+K00128+K00002+K00002+K01759+K01961+K01595+K00026+K00001+K01069+K00001+K00128+K00121+K00002+K00626	7.02305e-05	0.00202802
Metabolism	Amino acid metabolism	Cysteine and methionine metabolism	71	137	ko00270	LOC112534653;LOC125368679;LOC8258689;LOC8258901;LOC8259206;LOC8261334;LOC8261899;LOC8262586;LOC8263423;LOC8264748;LOC8265090;LOC8265160;LOC8265233;LOC8265240;LOC8265316;LOC8265875;LOC8265897;LOC8266938;LOC8267280;LOC8267665;LOC8268758;LOC8268869;LOC8269139;LOC8269354;LOC8270983;LOC8271160;LOC8272587;LOC8272977;LOC8273083;LOC8273788;LOC8274213;LOC8274397;LOC8274952;LOC8275224;LOC8275944;LOC8276935…	K14455+K01738+K00026+K01611+K00026+K00789+K13034+K00558+K00026+K00058+K01762+K00816+K00826+K01762+K16054+K22207+K00789+K00640+K12524+K01762+K00831+K00826+K00815+K00827+K05933+K14455+K01011+K05933+K01760+K05933+K00811+K00549+K00789+K00789+K00026+K00016+K00016+K00549+K00549+K00549+K13034+K00789+K00025+K00025+K08967+K01738+K00549+K00549+K00558+K00558+K00549+K01739+K00789+K00558+K00826+K00133+K00827+…	7.24293e-05	0.00202802
Metabolism	Global and overview maps	Biosynthesis of amino acids	130	280	ko01230	LOC107262006;LOC112533692;LOC112534653;LOC125368679;LOC125370020;LOC8258344;LOC8258744;LOC8259213;LOC8259214;LOC8259228;LOC8260411;LOC8260644;LOC8260688;LOC8260756;LOC8261211;LOC8261334;LOC8261490;LOC8261567;LOC8261657;LOC8261779;LOC8261899;LOC8262376;LOC8262817;LOC8263450;LOC8263597;LOC8263726;LOC8264200;LOC8264212;LOC8264557;LOC8264565;LOC8264748;LOC8265233;LOC8265602;LOC8265897;LOC8266032;LOC8…	K00052+K00818+K14455+K01738+K00891+K00850+K00031+K00145+K00145+K00053+K00873+K01735+K05359+K00873+K00891+K00789+K01915+K00134+K01803+K10206+K13034+K13832+K01940+K01653+K00873+K01940+K00053+K00145+K01689+K01689+K00058+K00826+K15849+K00789+K01689+K01663+K00948+K00640+K01814+K12524+K01755+K00831+K00826+K00873+K00873+K01626+K01652+K01623+K00765+K00800+K01652+K14455+K01834+K00818+K11755+K01760+K14272+…	0.000110955	0.00258894
Metabolism	Lipid metabolism	Fatty acid biosynthesis	27	45	ko00061	LOC8259064;LOC8261849;LOC8263032;LOC8264023;LOC8264135;LOC8265579;LOC8266286;LOC8266344;LOC8267304;LOC8269197;LOC8270301;LOC8270561;LOC8271760;LOC8273441;LOC8273830;LOC8274267;LOC8274813;LOC8275530;LOC8276521;LOC8277360;LOC8278455;LOC8279652;LOC8280423;LOC8284571;LOC8285566;LOC8286246;LOC8287768	K09458+K01962+K11262+K07512+K09458+K09458+K00208+K00059+K01897+K10781+K00645+K01897+K03921+K01962+K18660+K02160+K02372+K01897+K00059+K03921+K00059+K00648+K00208+K01961+K01897+K09458+K01897	0.000756223	0.0139629
Metabolism	Metabolism of cofactors and vitamins	Biotin metabolism	15	21	ko00780	LOC8259064;LOC8259867;LOC8260803;LOC8264135;LOC8264292;LOC8265579;LOC8266286;LOC8266344;LOC8274813;LOC8276521;LOC8277910;LOC8278455;LOC8280423;LOC8286246;LOC8289039	K09458+K19562+K01942+K09458+K01012+K09458+K00208+K00059+K02372+K00059+K19562+K00059+K00208+K09458+K00652	0.000929964	0.0139629
Metabolism	Carbohydrate metabolism	Starch and sucrose metabolism	124	277	ko00500	LOC112535255;LOC125370161;LOC125371091;LOC8258020;LOC8258327;LOC8258413;LOC8258426;LOC8258536;LOC8258807;LOC8258951;LOC8259558;LOC8259855;LOC8259856;LOC8259859;LOC8259899;LOC8260331;LOC8260550;LOC8260630;LOC8260877;LOC8260960;LOC8261686;LOC8261709;LOC8261740;LOC8261775;LOC8262349;LOC8262534;LOC8262651;LOC8262859;LOC8263006;LOC8263035;LOC8263446;LOC8263453;LOC8263495;LOC8264219;LOC8264226;LOC82646…	K01193+K16055+K19892+K00688+K01835+K01214+K00688+K01188+K00847+K01179+K01176+K01188+K01188+K01188+K01179+K16055+K01176+K01176+K01810+K19891+K01176+K00847+K01214+K01176+K00847+K19891+K01179+K01176+K01176+K01210+K01179+K01188+K01087+K01176+K19891+K00847+K19893+K00700+K00847+K19891+K01188+K01187+K01187+K01187+K01214+K00703+K01188+K19891+K01176+K00700+K01810+K01188+K01087+K19891+K01188+K19892+K00975+…	0.000976903	0.0139629
Metabolism	Lipid metabolism	Steroid biosynthesis	21	33	ko00100	LOC112535316;LOC112535318;LOC125371316;LOC8258610;LOC8259297;LOC8259961;LOC8261209;LOC8262543;LOC8265245;LOC8266323;LOC8267837;LOC8268892;LOC8270547;LOC8271472;LOC8284099;LOC8285703;LOC8285718;LOC8286535;LOC8287636;LOC8288054;LOC8288379	K00511+K00511+K09832+K07748+K00559+K00213+K00227+K01853+K00511+K08246+K08242+K00511+K09828+K01052+K14424+K05917+K01824+K09828+K07748+K14423+K00222	0.00099735	0.0139629
Genetic Information Processing	Translation	Ribosome	146	339	ko03010	LOC107260769;LOC107260858;LOC107260926;LOC107262054;LOC112537008;LOC125370693;LOC125371008;LOC8258452;LOC8258570;LOC8258722;LOC8258893;LOC8259218;LOC8259538;LOC8259744;LOC8259836;LOC8259875;LOC8259878;LOC8260628;LOC8260927;LOC8261126;LOC8261307;LOC8261351;LOC8261871;LOC8262029;LOC8262362;LOC8262434;LOC8262658;LOC8262714;LOC8262835;LOC8262849;LOC8263199;LOC8263278;LOC8263756;LOC8264126;LOC8264777;…	K02883+K02952+K02880+K02998+K02868+K02935+K02959+K02988+K02985+K02882+K02943+K02914+K02976+K02951+K02937+K02891+K02885+K02915+K02996+K02934+K02945+K02906+K02920+K02995+K02913+K02971+K02978+K02888+K02924+K02990+K02955+K02925+K02875+K02882+K02986+K02872+K02957+K02910+K02916+K02941+K02969+K02894+K02921+K02887+K02952+K02877+K02863+K02884+K02939+K02985+K02961+K02892+K02874+K02939+K02941+K02976+K02882+…	0.00254078	0.0323372
Metabolism	Global and overview maps	Carbon metabolism	128	297	ko01200	LOC107261240;LOC107262264;LOC112534653;LOC125368679;LOC125369441;LOC125370022;LOC125370722;LOC8258038;LOC8258300;LOC8258344;LOC8258475;LOC8258477;LOC8258537;LOC8258689;LOC8258744;LOC8258791;LOC8259206;LOC8259241;LOC8259928;LOC8260288;LOC8260411;LOC8260438;LOC8260439;LOC8260444;LOC8260756;LOC8260877;LOC8260995;LOC8261516;LOC8261567;LOC8261657;LOC8261849;LOC8261899;LOC8262738;LOC8263093;LOC8263423;…	K03781+K01455+K14455+K01738+K00029+K00131+K00036+K01057+K03781+K00850+K15919+K15919+K00028+K00026+K00031+K00382+K00026+K01595+K01595+K01602+K00873+K11517+K11517+K11517+K00873+K01810+K00036+K01006+K00134+K01803+K01962+K13034+K00627+K05605+K00026+K00873+K00036+K01899+K01689+K01689+K01057+K00058+K00658+K18121+K00161+K11517+K01679+K05605+K01689+K00028+K00948+K00640+K02437+K00121+K00029+K01810+K00831+…	0.00443189	0.0517053
Metabolism	Glycan biosynthesis and metabolism	Various types of N-glycan biosynthesis	20	35	ko00513	LOC8260834;LOC8262814;LOC8262829;LOC8263298;LOC8263447;LOC8264499;LOC8265373;LOC8268310;LOC8271753;LOC8271840;LOC8272227;LOC8272635;LOC8273648;LOC8279152;LOC8279531;LOC8280600;LOC8281446;LOC8283805;LOC8284241;LOC8284243	K03844+K03844+K07441+K03847+K12373+K07151+K03844+K07151+K03845+K03842+K12373+K07441+K12666+K12668+K12670+K01231+K00726+K12670+K12669+K12669	0.00776534	0.0836268
Metabolism	Biosynthesis of other secondary metabolites	Biosynthesis of various plant secondary metabolites	33	66	ko00999	LOC107260838;LOC8258536;LOC8259855;LOC8259856;LOC8259859;LOC8261334;LOC8262376;LOC8263453;LOC8265241;LOC8265897;LOC8266818;LOC8267667;LOC8268867;LOC8270580;LOC8272658;LOC8274952;LOC8275224;LOC8276364;LOC8278007;LOC8279026;LOC8281988;LOC8283944;LOC8283996;LOC8284039;LOC8284233;LOC8285423;LOC8286297;LOC8287950;LOC8288475;LOC8288476;LOC8288477;LOC8289192;LOC8289338	K06892+K01188+K01188+K01188+K01188+K00789+K13832+K01188+K01188+K00789+K06892+K01188+K01188+K01188+K01188+K00789+K00789+K05349+K01188+K00789+K05349+K06892+K00789+K06892+K05350+K05349+K06892+K13832+K13832+K13832+K13832+K01188+K01188	0.0118367	0.110633
Metabolism	Glycan biosynthesis and metabolism	Glycosaminoglycan degradation	26	50	ko00531	LOC107260760;LOC8259072;LOC8259288;LOC8259416;LOC8259567;LOC8261817;LOC8263447;LOC8265158;LOC8266413;LOC8268147;LOC8272227;LOC8275792;LOC8276684;LOC8277627;LOC8278728;LOC8279391;LOC8279905;LOC8282875;LOC8282878;LOC8283305;LOC8283306;LOC8284471;LOC8284542;LOC8287065;LOC8287152;LOC8288580	K10532+K12309+K01205+K07964+K12309+K12309+K12373+K10532+K12309+K12309+K12373+K12309+K12309+K07964+K10532+K12309+K12309+K12309+K12309+K12309+K12309+K07964+K12309+K12309+K12309+K12309	0.0132061	0.110633
Metabolism	Carbohydrate metabolism	Glyoxylate and dicarboxylate metabolism	42	88	ko00630	LOC107261240;LOC107262264;LOC8258300;LOC8258475;LOC8258477;LOC8258689;LOC8258791;LOC8259206;LOC8260288;LOC8260438;LOC8260439;LOC8260444;LOC8261490;LOC8263423;LOC8265148;LOC8265412;LOC8267572;LOC8268764;LOC8270489;LOC8270494;LOC8272488;LOC8273496;LOC8273576;LOC8274481;LOC8275599;LOC8275944;LOC8279846;LOC8280329;LOC8280437;LOC8280438;LOC8283349;LOC8284173;LOC8284718;LOC8284980;LOC8285176;LOC8286103…	K03781+K01455+K03781+K15919+K15919+K00026+K00382+K00026+K01602+K11517+K11517+K11517+K01915+K00026+K18121+K11517+K02437+K03781+K00284+K00284+K15919+K14272+K15893+K15919+K00281+K00026+K01681+K00600+K00025+K00025+K01455+K00605+K18121+K01681+K18121+K01569+K01569+K00600+K00026+K18121+K01647+K00626	0.0132978	0.110633
Metabolism	Global and overview maps	Fatty acid metabolism	37	76	ko01212	LOC8259064;LOC8261849;LOC8263032;LOC8264023;LOC8264135;LOC8265579;LOC8265795;LOC8266286;LOC8266344;LOC8267229;LOC8267304;LOC8267764;LOC8269197;LOC8270301;LOC8270561;LOC8271760;LOC8272986;LOC8273441;LOC8273830;LOC8274267;LOC8274813;LOC8275530;LOC8276521;LOC8277360;LOC8277640;LOC8278455;LOC8279652;LOC8280423;LOC8284571;LOC8285444;LOC8285445;LOC8285566;LOC8286117;LOC8286246;LOC8286616;LOC8287768;LOC…	K09458+K01962+K11262+K07512+K09458+K09458+K01074+K00208+K00059+K10251+K01897+K10258+K10781+K00645+K01897+K03921+K10249+K01962+K18660+K02160+K02372+K01897+K00059+K03921+K10703+K00059+K00648+K00208+K01961+K10251+K10251+K01897+K10703+K09458+K01074+K01897+K00626	0.0134341	0.110633
Metabolism	Glycan biosynthesis and metabolism	Other glycan degradation	33	68	ko00511	LOC8259072;LOC8259567;LOC8261817;LOC8263447;LOC8266413;LOC8267744;LOC8267981;LOC8268147;LOC8270882;LOC8272088;LOC8272227;LOC8272237;LOC8273104;LOC8273105;LOC8274123;LOC8275222;LOC8275792;LOC8276684;LOC8277184;LOC8279101;LOC8279391;LOC8279905;LOC8282875;LOC8282878;LOC8283305;LOC8283306;LOC8283463;LOC8284542;LOC8286720;LOC8287065;LOC8287152;LOC8288580;LOC8288684	K12309+K12309+K12309+K12373+K12309+K01191+K01206+K12309+K01190+K01227+K12373+K15923+K01191+K01191+K01206+K01206+K12309+K12309+K17108+K01206+K12309+K12309+K12309+K12309+K12309+K12309+K01206+K12309+K01206+K12309+K12309+K12309+K17108	0.0199635	0.155271
Metabolism	Glycan biosynthesis and metabolism	Glycosphingolipid biosynthesis - ganglio series	20	38	ko00604	LOC8259072;LOC8259567;LOC8261817;LOC8263447;LOC8266413;LOC8268147;LOC8271898;LOC8272227;LOC8275792;LOC8276684;LOC8279391;LOC8279905;LOC8282875;LOC8282878;LOC8283305;LOC8283306;LOC8284542;LOC8287065;LOC8287152;LOC8288580	K12309+K12309+K12309+K12373+K12309+K12309+K00780+K12373+K12309+K12309+K12309+K12309+K12309+K12309+K12309+K12309+K12309+K12309+K12309+K12309	0.0241017	0.16558
Metabolism	Metabolism of cofactors and vitamins	Pantothenate and CoA biosynthesis	23	45	ko00770	LOC8259228;LOC8263187;LOC8263450;LOC8264200;LOC8264735;LOC8264973;LOC8265233;LOC8267755;LOC8268869;LOC8269225;LOC8271087;LOC8272539;LOC8274300;LOC8277775;LOC8279067;LOC8279677;LOC8282591;LOC8282865;LOC8284766;LOC8285382;LOC8285525;LOC8286689;LOC8289031	K00053+K06133+K01653+K00053+K06133+K01918+K00826+K01464+K00826+K01652+K01652+K01513+K00859+K00128+K01431+K01653+K09680+K00128+K00207+K09680+K00826+K00606+K00128	0.0243563	0.16558
Metabolism	Metabolism of cofactors and vitamins	Vitamin B6 metabolism	11	18	ko00750	LOC8265048;LOC8265082;LOC8268378;LOC8268758;LOC8273858;LOC8275612;LOC8276819;LOC8280221;LOC8280970;LOC8284687;LOC8286459	K06215+K13248+K00275+K00831+K00868+K13248+K05275+K05275+K05275+K01733+K06215	0.024837	0.16558
Metabolism	Metabolism of other amino acids	Glutathione metabolism	51	114	ko00480	LOC112533689;LOC125370016;LOC125370722;LOC8258744;LOC8260281;LOC8260651;LOC8260840;LOC8260843;LOC8260995;LOC8262003;LOC8264009;LOC8264803;LOC8264817;LOC8265677;LOC8265679;LOC8265681;LOC8265843;LOC8266457;LOC8266458;LOC8266459;LOC8266462;LOC8269868;LOC8271156;LOC8271740;LOC8271741;LOC8272041;LOC8274106;LOC8274172;LOC8274525;LOC8277424;LOC8277756;LOC8278055;LOC8279587;LOC8279812;LOC8279814;LOC82798…	K00799+K00799+K00036+K00031+K00799+K00434+K21888+K21888+K00036+K10807+K00036+K00799+K01255+K00799+K00799+K00799+K01255+K00799+K00799+K00799+K00432+K00036+K00799+K00799+K00799+K01255+K22596+K00432+K00799+K00799+K00799+K00799+K01469+K00799+K00799+K00799+K00799+K00799+K00383+K00799+K00799+K00033+K10807+K00799+K00799+K00799+K00799+K01256+K00033+K00797+K00031	0.0285465	0.181659
Metabolism	Metabolism of cofactors and vitamins	Ubiquinone and other terpenoid-quinone biosynthesis	23	46	ko00130	LOC8258414;LOC8264188;LOC8264631;LOC8264946;LOC8265036;LOC8266642;LOC8267434;LOC8269029;LOC8269139;LOC8270667;LOC8276696;LOC8277368;LOC8278533;LOC8279556;LOC8280209;LOC8280301;LOC8282005;LOC8282587;LOC8284003;LOC8284310;LOC8286401;LOC8286437;LOC8287864	K12501+K03809+K14759+K12501+K14759+K12501+K03809+K12501+K00815+K01904+K12502+K02552+K01904+K06127+K12502+K01904+K00487+K01661+K01904+K05928+K14759+K03809+K09833	0.0325955	0.194947
Metabolism	Carbohydrate metabolism	Butanoate metabolism	13	23	ko00650	LOC8258742;LOC8263450;LOC8265148;LOC8269225;LOC8271087;LOC8272997;LOC8279668;LOC8279677;LOC8280365;LOC8284718;LOC8285176;LOC8288307;LOC8289695	K01580+K01653+K18121+K01652+K01652+K01640+K17761+K01653+K00109+K18121+K18121+K18121+K00626	0.0334196	0.194947
Metabolism	Nucleotide metabolism	Purine metabolism	44	98	ko00230	LOC8258327;LOC8261879;LOC8262003;LOC8262709;LOC8263296;LOC8265640;LOC8266325;LOC8266361;LOC8266684;LOC8266691;LOC8267074;LOC8267371;LOC8268191;LOC8268373;LOC8268694;LOC8269033;LOC8271356;LOC8272393;LOC8272470;LOC8272539;LOC8272562;LOC8273533;LOC8274436;LOC8274860;LOC8276504;LOC8277603;LOC8278419;LOC8279488;LOC8279627;LOC8279639;LOC8280933;LOC8281394;LOC8281609;LOC8282359;LOC8282710;LOC8283227;LOC…	K01835+K01951+K10807+K00893+K00940+K01519+K00939+K00940+K00948+K13484+K18453+K01933+K11808+K01923+K01510+K14977+K01951+K00365+K18447+K01513+K03787+K00856+K00106+K01952+K00860+K01081+K01427+K01466+K01835+K00759+K03787+K00760+K01951+K00759+K01951+K10807+K18532+K01522+K01487+K01490+K01756+K01951+K01081+K00940	0.0374479	0.203955
Metabolism	Glycan biosynthesis and metabolism	N-Glycan biosynthesis	29	61	ko00510	LOC107262039;LOC107262456;LOC8258279;LOC8258446;LOC8260834;LOC8262814;LOC8262829;LOC8263298;LOC8263433;LOC8264499;LOC8264848;LOC8265373;LOC8268020;LOC8268310;LOC8268575;LOC8271753;LOC8271840;LOC8272635;LOC8273032;LOC8273368;LOC8273648;LOC8279137;LOC8279152;LOC8279531;LOC8280600;LOC8281446;LOC8283805;LOC8284241;LOC8284243	K09658+K03850+K00729+K03850+K03844+K03844+K07441+K03847+K01228+K07151+K05546+K03844+K01001+K07151+K01228+K03845+K03842+K07441+K01228+K07252+K12666+K03849+K12668+K12670+K01231+K00726+K12670+K12669+K12669	0.0378774	0.203955
Metabolism	Glycan biosynthesis and metabolism	Glycosphingolipid biosynthesis - lacto and neolacto series	3	3	ko00601	LOC8269398;LOC8274787;LOC8278556	K01988+K01988+K01988	0.0456336	0.236619
