# Supplementary material for: Exogenous Calcium Enhances Castor Tolerance to Saline–Alkaline Stress by Regulating Antioxidant Enzyme Activity and Activating Ca2+ and ROS Signaling Crosstalk
Source: Int J Mol Sci. 2024 Nov 26;25(23):12717. doi: 10.3390/ijms252312717 (PMC11641542; doi:10.3390/ijms252312717)
Supplement: Supplementary file 1 [file ijms-25-12717-s001.zip › Supplementary Table S3.xlsx]

## Sheet: Sheet1
Supplementary Table S3. LOC ID and Gene Name Correspondence Table
LOC ID	Gene Name
LOC8275451	FSD2
LOC8276651	FSD3
LOC8259540	MSD1
LOC8288465	CSD1
LOC8268764	CAT2
LOC107261240	CAT2
LOC8277731	PER3
LOC107261154	PER5
LOC8275780	PER9
LOC8267238	PER10
LOC8283272	PER10
LOC8283187	PER12
LOC8273525	PER17
LOC8289058	PER20
LOC8284550	PER21
LOC8262367	PER24
LOC8275889	PER25
LOC8270262	PER27
LOC8267383	PER27
LOC107261130	PER31
LOC8277730	PER39
LOC8284199	PER42
LOC107260939	PER46
LOC8285000	PER47
LOC8267084	PER53
LOC8271438	PER55
LOC112537088	PER59
LOC8278124	PER61
LOC8268089	PER64
LOC8267824	PER64
LOC8279126	PER72
LOC8269361	PNC1
LOC8269359	PNC1
LOC8289154	PNC2
LOC8259477	OCP3
LOC8258720	poxN1
LOC8260651	APX3
LOC8274172	GPX1
LOC8266462	GPX6
LOC8287446	RBOHA
LOC8275460	RBOHC
LOC8259058	RBOHE
LOC8262621	At1g14450
LOC8283314	At2g02050
LOC8259864	At2g47690
LOC8271697	At3g08610
LOC8270849	At3g12260
LOC8268608	At3g18410
LOC8274725	At4g02580
LOC8262361	At5g18800
LOC8285733	At5g47890
LOC8277081	At5g52840
LOC8265665	MEE4
LOC8266685	NDUFAF3
LOC8272116	NDUFAF6
LOC8283123	SDH1
LOC8281546	SDH6
LOC8258111	SDH7B
LOC8277247	COX6B-2
LOC8268061	PIP1-1
LOC8287390	PIP1-2
LOC8270441	PIP1-2
LOC8270440	PIP1-2
LOC8269391	PIP1-2
LOC8264070	PIP2-1
LOC8284532	PIP2-1
LOC8278125	PIP2-8
LOC8283688	PIP2-8
LOC8278126	PIP2-8
LOC8258928	PIP2-8
LOC8260950	SIP1-2
LOC8283972	TIP1-1
LOC8286116	TIP1-3
LOC8273814	TIP2-1
LOC8271179	TIP4-1
LOC8278501	NIP3-1
LOC8275909	LRR-RLK
LOC8267192	LRR-RLK
LOC8263537	CNGC13
LOC8271308	CNGC14
LOC107262484	CNGC14
LOC125370862	CNGC15C
LOC8277929	GLR2.7
LOC8270857	GLR2.7
LOC8265212	GLR2.8
LOC8273639	GLR3.3
LOC8281328	GLR3.6
LOC8274831	GLR3.7
LOC8282760	CASTOR
LOC8272501	MSL10
LOC8272502	MSL10
LOC8258567	MSL10
LOC112533967	MSL4
LOC107260880	MSL4
LOC8272503	MSL9
LOC8265304	ACA1
LOC8284871	ACA9
LOC8258078	ACA10
LOC8265300	VDAC2
LOC8268713	CPK16
LOC8280368	CAM-1
LOC8278623	CAM-1
LOC8289330	CCAMK
LOC8264516	CML16
LOC8261711	CML2
LOC8276550	CML21
LOC8280671	CML22
LOC8270651	CML25
LOC8263417	CML30
LOC8272995	CML41
LOC8272987	CML41
LOC8282085	CML43
LOC8271723	CML45
LOC8271849	CBL3
LOC8264772	CBL3
LOC8288030	CBL7
LOC8276057	CBL9
LOC8261354	CIPK1
LOC8282740	CIPK10
LOC8277518	CIPK21
LOC8274192	CIPK25
