# Supplementary material for: Exogenous Calcium Enhances Castor Tolerance to Saline–Alkaline Stress by Regulating Antioxidant Enzyme Activity and Activating Ca2+ and ROS Signaling Crosstalk
Source: Int J Mol Sci. 2024 Nov 26;25(23):12717. doi: 10.3390/ijms252312717 (PMC11641542; doi:10.3390/ijms252312717)
Supplement: Supplementary file 1 [file ijms-25-12717-s001.zip › Supplementary Table S4.xlsx]

## Sheet: Sheet1
Supplementary Table S4. Primers used for RT-qPCR
Gene name	Primer	Sequence (5’- 3’)
Actin2	Forward primer	TTGGAATGGAAGCTGCAGGA
	Reverse primer	CCTTGCTCATACGGTCTGCAA
LOC8287446	Forward primer	CTCCGGTCTCTGCATCAGTT
	Reverse primer	ACTGTTTCGCCTTCGCTACA
LOC8283123	Forward primer	GTGGGCTTCGTGTTCCTTCT
	Reverse primer	CCGGCGCTTGATTCAGTAGA
LOC8283972	Forward primer	CGTAGCCACTCCTTCTGGTC
	Reverse primer	ACCAACGGAGACAGCAACAA
LOC8275909	Forward primer	GGACAGATCCAGCACAGGAG
	Reverse primer	GTGCCGTTGGAGTAGGAACA
LOC8288465	Forward primer	TGCTGGGGATCTGGGAAATG
	Reverse primer	GAACAACGACTGCCCTTCCT
LOC8259540	Forward primer	GCCTGTTATTAGCGGCGAGA
	Reverse primer	AGAGTCGCCCTTTTCCATAGC
LOC8283187	Forward primer	CTAGCTGTCCCAAAGCCGAA
	Reverse primer	GTCATGGAAGTGGAGGCGAA
LOC8283272	Forward primer	GTGTTTGGGCAGCTTTGAGG
	Reverse primer	AGTATCGACCCATCGCAACC
